# Supplementary material for: De novo variants in NPTN cause a neurodevelopmental disorder with autism and neuroplastin-PMCA hypofunction
Source: Genome Med. 2026 Jul 1;18:93. doi: 10.1186/s13073-026-01699-7 (PMC13321906; doi:10.1186/s13073-026-01699-7)
Supplement: Supplementary file 2 — Additional file 2. [file 13073_2026_1699_MOESM2_ESM.xlsx]

## Sheet: S3_detailed_clinical_data
Individual #	1	2	3	4	5	6	7	8
Sex	F	M	F	M	F	M	M	F
family history	unremarkable	unremarkable	unremarkable	Younger brother with speech delay, receives early intervention. Maternal uncle with speech delay, not speaking until age 5, and some cognitive limitations. Maternal cousin with speech delay and IEP. Maternal grandfather with epilepsy and learning difficulties. Father with partial deafness. Four paternall cousins with ASD. Paternal grandfather with partial deafness.	NA, lives with foster parent	unremarkable	unremarkable	father, unseen, would have had difficulties at school
Genetic Information
Variant in NPTN (genomic hg38), Chr15	73597058	73570239	73633202	73597244_73597245del	73597177	73597119	73570363del	73633202
Variant in NTPN (NM_012428.4)	c.403T>A, p.(Trp135Arg)	c.1025C>T, p.(Pro342Leu)	c.14C>A, p.(Ser5*)	c.218_219del, p.(Glu73Valfs*53)	c.284C>G, p.(Ser95*)	c.342C>G, p.(Tyr114*)	c.902del, p.(Asn301Thrfs*3)	c.14C>A, p.(Ser5*)
Allelic state	heterozygous	heterozygous	heterozygous	heteroyzgous, mosaic	heterozyous	heterozygous	heterozygous	heterozygous
origin	de novo	de novo	de novo	de novo	unknown	de novo	de novo	de novo
Variant type	missense	missense	nonsense	framehift	nonsense	nonsense	frameshift	nonsense
CADD score	33	29.7
REVEL score	0.6	0.59
gnomAD_v4	absent	absent	absent	absent	absent	absent	absent
genetic diagnostic (exome, genome, trio?)	trio exome	trio exome	single exome + segregation with sanger seq	trio exome + three siblings	single exome	trio exome	trio exome	trio genome
Other genetic findings (other candidate gene)	no	no	no	no	no	paternally inherited VUS in NRXN3 (c.1665 A>G, p.Ile555Met)	no	no
Pregnancy and birth
gestational age (weeks)	39	40 + 2	42 + 0	40	29 + 6	38 + 1	39 + 2	38
length at birth cm (centile; SD)	normal	51 cm (P23, -0.7 SD)	49 cm (P18)	NA	36.8 cm (P29)	50.5 cm (P38, -0.3 SD)	NA	51 cm( P50)
weight at birth g (centile; SD)	3515 g (P50)	3650 g (P50, mean)	3170 g (P23)	3629 g (P50)	1418 g (P68)	3470 g (P62, +0.3 SD)	3725 g (P68, + 0.5 SD)	4,250g (>P)97
head circumference at birth cm (centile; SD)	normal	37 cm (P84, +1.1 SD)	33,5 cm (P17)	NA	27 cm (P24)	34 cm (P25, -0.7 SD)	NA	36cm(P90)
Growth
Age at last investigation	17 y	7 y 3 m	5 y	6 y 4 m	3 y	2 y 2 m	9 y	7 y
height (percentile)	158 cm (P22, -0.77 SD)	119 cm (P11)	108 cm (P58)	114 cm (P23)	101.6 cm (P57)	90 cm (P60)	132 cm (P15)	125cm (+1,5SD)
weight (percentile)	75.8 kg (P93, +1.48 SD)	25 kg (P52)	18.5 kg (P52)	20 kg (P28.99)	17.8 kg (P85)	14.3 kg (P81)	30 kg (P70)	65,600Kg (>+5SD)
head cirumference (percentile)	56 cm (P81, +0.88 SD)	55 cm (P96)	50 cm (P32)	49.6 cm (P20-P30, age 2 y)	NA	49.5 cm (P66)	52.8 cm (P50)	55,5cm (+3SD)
Development, cognitive
Global developmental delay	yes	yes	yes	yes	yes	yes	yes	no
Delayed motor development	Yes	yes	yes	no aside from reported fine motor delay	yes	yes	yes	no
Walking unaided at age	24 m	12 m	26 m	15 m	18 m	14 m	19 m	12m
Delayed speech development, Intellectual disability	Yes - speech delay and ID	yes	yes (no language at 5 years, only syllables, learned a few words in sign language and can use pictograms)	yes - began speaking between 13 and 18 months and then had period of regression with no clear cause	yes. At 3 y, using some single words and signs	Yes. Remains primarily non-verbal	yes	yes
Severity of DD / ID (mild, moderate, severe, profound)	Moderate (FSIQ 40)	severe (no speech)	severe	severe	mild	moderate	severe	mild
Developmental regression	no	no	no, slow progression	yes - significant speech regression at age 2 years (lost several words)	no	possible speech regression	no	no
Behavioral abnormality	no	repetitive/stereotyped behaviors	poor interactions, some repetitive behavior (fluctuant), frustration intolerance	repetitive and stereotyped behaviors	Social interactions are poor. Empathy is poor. Eye contact is poor. Communication is improving but suboptimal. Some ritualistic behaviors.	poor social interactions, hyperactivity	pica disorder and automutilation	hyperphagia
Autism	yes	yes	yes	yes	yes	yes	probable, ID too severe to establish offical diagnosis	no
Neurological system
Seizure	yes	suspected due to abnormal eye movements, episodes of rapid eye-fluttering	no	no	concerns for staring off, taking anti seizure med. EEG attempted but not completed due to lack of patient cooperation	abnormal eye movements, episodes of rapid eye-fluttering and staring episodes	no	no
Seizure type (focal, generalized, epileptic spasms)	Onset at 7 months with epileptic spasms; current epilepsy diagnosis is focal impaired awareness seizures	suspected complex focal seizures but normal EEG; no AED therapy	suspected absence but EEG was normal	-	-	normal EEG
Seizures, age of onset	7 months	6 y		-	-
cranial MRI	normal	normal	cerebellar hemisphere foliation abnormalities, suspicion of rhombencephalosynapsis, vermal dysgenesis	-	normal	normal	NA
Other neurological symptoms	no	Tics (DD: Dystonia)	hypotonia, ataxic gait (wide baised) but improved with time	no	mild cerebral palsy in the legs	no		no
Other symptoms
Hearing	normal	normal	normal	normal	normal	normal	normal	normal
Heart	normal	normal	NA	normal	normal	normal	normal	NA
Immune system	no	NA	no	NA	NA	NA	normal	no
other malformations	no	no	bilateral vesicoureteral reflux, but her mother also has VUR (isolated)	no	no	no	no	no
other symptoms	anxiety disorder	recurrent diarrhea macrocephaly	hypermetropia, astigmatism, oculomotor anomaly (convergence spasms), joint hyperlaxity, chronic obstipation. She had an epidose of diarrhea and abdominal pain but it was attributed to intestinal parasitosis. Since, she often complains of abdominal pain after meals	receives ABA and behavioral support in IEP	laryngomalacia	eczema, early eruption of teeth, insomnnia	auto mutilation, high pain threshold	sleep apnea
Dysmorphism	subtle dysmorphic features such as upslanting palpebral fissures and slight ectropion, a prominent forehead with frontal upsweep and high anterior hairline	subtle dysmorphisms, mild hypertelorism, down slanting palpebral fissures, full lips, Darwin tuberculum on both ears, fetal pads, sandal gaps	"hypotonic" face (open mouth, downslanted corners of the mouth), anteverted nares, bilateral epicantus	no	no	prominent forehead	subtle dysmorphis, flat face, full eyebrows upward slanting palpebral fissures, epicanbthal folds (Chinese background). Long fingers with mild clinodactyly 5th fingers, normal feet with sandal gaps	hperthelorism, epicanthic fold, shorts fingers

## Sheet: S4_annotation_missense_variants
chr	pos	ref	alt	aaref	aaalt	rs_dbSNP	hg19_chr	hg19_pos	hg18_chr	hg18_pos	aapos	genename	Ensembl_geneid	Ensembl_transcriptid	Ensembl_proteinid	Uniprot_acc	Uniprot_entry	HGVSc_ANNOVAR	HGVSp_ANNOVAR	HGVSc_snpEff	HGVSp_snpEff	HGVSc_VEP	HGVSp_VEP	APPRIS	GENCODE_basic	TSL	VEP_canonical	cds_strand	refcodon	codonpos	codon_degeneracy	Ancestral_allele	AltaiNeandertal	Denisova	VindijiaNeandertal	ChagyrskayaNeandertal	SIFT_score	SIFT_converted_rankscore	SIFT_pred	SIFT4G_score	SIFT4G_converted_rankscore	SIFT4G_pred	Polyphen2_HDIV_score	Polyphen2_HDIV_rankscore	Polyphen2_HDIV_pred	Polyphen2_HVAR_score	Polyphen2_HVAR_rankscore	Polyphen2_HVAR_pred	LRT_score
15	73597058	A	T	W	R	.	15	73889399	15	71676452	135	NPTN	ENSG00000156642	ENST00000345330	ENSP00000290401	Q9Y639	NPTN_HUMAN	c.403T>A	p.W135R	c.403T>A	p.Trp135Arg	c.403T>A	p.Trp135Arg	principal3	Y	1	YES	-	TGG	1	0	A	A/A	A/A	A/A	A/A	0.001	0.91255	D	0	0.92824	D	0.999	0.77913	D	0.942	0.73157	D	0
15	73570239	G	A	P	L	.	15	73862580	15	71649633	342	NPTN	ENSG00000156642	ENST00000345330	ENSP00000290401	Q9Y639	NPTN_HUMAN	c.1025C>T	p.P342L	c.1025C>T	p.Pro342Leu	c.1025C>T	p.Pro342Leu	principal3	Y	1	YES	-	CCT	2	0	G	G/G	G/G	G/G	G/G	0	0.91255	D	0	0.92824	D	1	0.90584	D	0.999	0.97372	D	0
[truncated: 400 more columns]
